# Supplementary material for: Long-Lasting Response to Lorlatinib in Patients with ALK-Driven Relapsed or Refractory Neuroblastoma Monitored with Circulating Tumor DNA Analysis
Source: Cancer Res Commun. 2024 Sep 30;4(9):2553–64. doi: 10.1158/2767-9764.CRC-24-0338 (PMC11440348; doi:10.1158/2767-9764.CRC-24-0338)
Supplement: Supplementary data 3 — Sequencing results, ALK hotspot mutation sites [file crc-24-0338_supplementary_data_3_suppsd3.xlsx]

## Sheet: Index
Title	Description
Timepoint #	Number of the timepoint in cronological order.
Time (months)	Months since start of of lorlatinib treatment or (for patient 4) since first surgery. Calculated as number of days/30.4.
Sample Type	Source of DNA. WBC, white blood cell.
Nucleotide position	Genomic position of the mutation
Nucleotide change	Mutation of interest, on DNA level
Amino acid change	Mutation of interest, on protein level
Plasma vol. (uL)	Total volume of plasma from which the cfDNA was extracted
cfDNA conc. (ng/mL)	nanograms of cfDNA/milliliter of plasma
Reference	Reference nucleotide
A	Adenosine
C	Cytosine
G	Guanine
T	Thymine
I	Insertion
D	Deletion
N	Undetermined nucleotides
Coverage	Total number of orignial DNA molecules analyzed
Consensus group	Number of times each orignial molecule has to be sequenced in order to be included (=3 for all data)
Mut. allele count	Number of mutated molecules
Mut. allele frequency	Frequency of the mutated allele
Max non-ref allele	Most commonly occuring non-reference allele
VAF (%)	Variant allele frequency

## Sheet: Patient 1
Timepoint #	Time (months)	Sample Type	Nucleotide position	Nucleotide change	Amino acid change	Plasma vol. (uL)	cfDNA conc. (ng/mL)	Reference	A	C	G	T	I	D	N	Coverage	Consensus group size	Mut. allele count	Max non-ref allele	VAF (%)
1	0	Plasma	2:29209798	c.3824G>A	ALK R1275Q	3800	16.5789	C	0	3861	0	357	0	0	0	4218	3	357	T	8.46172
2	0.690789	Plasma	2:29209798	c.3824G>A	ALK R1275Q	3800	22.4211	C	4	10489	0	66	0	0	0	10559	3	66	T	0.625296
3	2.07237	Plasma	2:29209798	c.3824G>A	ALK R1275Q	3900	7.07692	C	1	3942	0	3	0	0	0	3946	3	3	T	0.0760456
4	3.55263	Plasma	2:29209798	c.3824G>A	ALK R1275Q	3700	13.2568	C	0	6709	0	2	0	1	0	6712	3	2	T	0.0298063
5	4.83553	Plasma	2:29209798	c.3824G>A	ALK R1275Q	3900	7.69231	C	0	3248	0	2	0	0	0	3250	3	2	T	0.0615385
6	6.18421	Plasma	2:29209798	c.3824G>A	ALK R1275Q	3800	9.39474	C	0	4495	0	0	0	1	0	4496	3	0		0
7	7.56579	Plasma	2:29209798	c.3824G>A	ALK R1275Q	3800	6.31579	C	0	2674	0	1	0	0	0	2675	3	1	T	0.0373832
8	8.94737	Plasma	2:29209798	c.3824G>A	ALK R1275Q	4000	12.9375	C	0	3631	0	0	0	0	0	3631	3	0		0
9	10.9539	Plasma	2:29209798	c.3824G>A	ALK R1275Q	3900	14.0385	C	2	6724	0	1	0	0	0	6727	3	1		0.0148677
10	12.4342	Plasma	2:29209798	c.3824G>A	ALK R1275Q	3650	12.863	C	0	4021	0	0	0	0	0	4021	3	0		0
11	15.625	Plasma	2:29209798	c.3824G>A	ALK R1275Q	2600	13.0962	C	0	3462	0	0	0	0	0	3462	3	0		0
12	28.8816	Plasma	2:29209798	c.3824G>A	ALK R1275Q	6200	16.4395	C	0	2212	0	0	0	0	0	2212	3	0		0
13	38.2237	Plasma	2:29209798	c.3824G>A	ALK R1275Q	2100	13.3571	C	0	1485	0	0	0	0	0	1485	3	0		0
14	40.9868	Plasma	2:29209798	c.3824G>A	ALK R1275Q	3500	3.71429	C	1	7118	0	0	0	0	0	7119	3	0		0
15	41.875	Plasma	2:29209798	c.3824G>A	ALK R1275Q	5000	1.222	C	0	1440	0	0	0	0	0	1440	3	0		0
16	42.7303	Plasma	2:29209798	c.3824G>A	ALK R1275Q	4000	12.375	C	0	3708	0	0	0	0	0	3708	3	0		0
17	43.9474	Plasma	2:29209798	c.3824G>A	ALK R1275Q	5700	6.6807	C	0	5972	0	0	0	0	0	5972	3	0		0
18	45.4934	Plasma	2:29209798	c.3824G>A	ALK R1275Q	4000	2.145	C	0	1812	0	0	0	0	0	1812	3	0		0
19	46.4803	Plasma	2:29209798	c.3824G>A	ALK R1275Q	3800	3.81579	C	0	2144	0	0	0	0	0	2144	3	0		0
20	47.4013	Plasma	2:29209798	c.3824G>A	ALK R1275Q	4600	5.09783	C	0	2607	0	1	0	0	0	2608	3	1	T	0.0383436
21	49.2434	Plasma	2:29209798	c.3824G>A	ALK R1275Q	3500	4.2	C	0	4424	0	0	0	0	0	4424	3	0		0
22	50.39	Plasma	2:29209798	c.3824G>A	ALK R1275Q	3500	7.44	C	0	6855	0	0	0	0	0	6855	3	0		0
23	51.55	Plasma	2:29209798	c.3824G>A	ALK R1275Q	4600	6.5	C	0	845	0	0	0	0	0	845	3	0		0
Tumor and white blood cell (WBC) DNA
At diagnosis	-	Tumor tissue	2:29209798	c.3824G>A	ALK R1275Q	-	-	C	0	3893	0	3397				7290	3	3397	T	46.5981
At first relapse		Tumor tissue	2:29209798	c.3824G>A	ALK R1275Q	-	-	C	0	1701	0	4034				5735	3	4034	T	70.34
WBC DNA	During treatment	WBC	2:29209798	c.3824G>A	ALK R1275Q	-	-	C	3	6045	0	0				6048	3	0	A	0
WBC DNA	During treatment	WBC	2:29209798	c.3824G>A	ALK R1275Q	-	-	C	0	6556	0	0				6556	3	0		0

## Sheet: Patient 2
Timepoint #	Time (months)	Sample type	Nucleotide position	Nucleotide change	Amino acid change	Plasma vol. (uL)	cfDNA conc. (ng/mL)	Reference	A	C	G	T	I	D	N	Coverage	Consensus group size	Mut. allele count	Max non-ref allele	VAF (%)
1	30.0329	Plasma	2:29209798	G>A	ALK R1275Q	6100	9.98361	C	0	7975	0	0	0	0	0	7975	3	0		0
2	31.2829	Plasma	2:29209798	G>A	ALK R1275Q	4000	5.4	C	0	790	0	0	0	1	0	791	3	0	D	0
3	32.1382	Plasma	2:29209798	G>A	ALK R1275Q	4000	3.825	C	0	557	0	0	0	0	0	557	3	0		0
4	33.0263	Plasma	2:29209798	G>A	ALK R1275Q	4000	6.375	C	0	753	0	4	0	0	0	757	3	4	T	0.528402
5	33.9803	Plasma	2:29209798	G>A	ALK R1275Q	4000	7.6875	C	0	740	0	24	0	0	0	764	3	24	T	3.14136
6	34.7039	Plasma	2:29209798	G>A	ALK R1275Q	4000	8.8125	C	0	1050	0	60	0	0	0	1110	3	60	T	5.40541
7	35.8882	Plasma	2:29209798	G>A	ALK R1275Q	4000	5.25	C	0	411	0	42	0	0	0	453	3	42	T	9.27152
8	36.7434	Plasma	2:29209798	G>A	ALK R1275Q	3700	7.90541	C	0	976	0	218	0	0	0	1194	3	218	T	18.258
9	37.9276	Plasma	2:29209798	G>A	ALK R1275Q	4000	10.575	C	0	1483	0	237	0	0	0	1720	3	237	T	13.7791
10	38.6513	Plasma	2:29209798	G>A	ALK R1275Q	4000	9.525	C	0	1200	0	282	0	0	0	1482	3	282	T	19.0283
11	39.9537	Plasma	2:29209798	G>A	ALK R1275Q	5500	6.4	C	0	8595	0	3111	0	0	0	11706	3	3111	T	26.5761
12	40.8782	Plasma	2:29209798	G>A	ALK R1275Q	3500	0.670286	C	0	3061	0	1838	0	0	0	4899	3	1838	T	37.5179
13	41.3158	Plasma	2:29209798	G>A	ALK R1275Q	5000	121.404	C	0	10684	0	13975	0	0	0	24659	3	13975	T	56.673
14	41.6885	Plasma	2:29209798	G>A	ALK R1275Q	6000	35	C	0	13243	0	12863	0	0	0	26106	3	12863	T	49.2722
15	43.0478	Plasma	2:29209798	G>A	ALK R1275Q	6000	11.66	C	0	8514	0	981	0	0	0	9495	3	981	T	10.3318
16	43.5197	Plasma	2:29209798	G>A	ALK R1275Q	3800	19.3684	C	0	15611	0	572	0	0	0	16183	3	572	T	3.53457
17	44.3092	Plasma	2:29209798	G>A	ALK R1275Q	5400	13.3333	C	0	14193	0	332	0	0	0	14525	3	332	T	2.32035
18	45.3289	Plasma	2:29209798	G>A	ALK R1275Q	3200	2.03125	C	0	119	0	3	0	0	0	122	3	3	T	2.45902
19	45.9539	Plasma	2:29209798	G>A	ALK R1275Q	2800	3.12857	C	0	229	0	5	0	0	0	234	3	5	T	2.13675
20	46.875	Plasma	2:29209798	G>A	ALK R1275Q	4200	3.6	C	0	3737	0	12	0	0	0	3749	3	12	T	0.320085
21	47.5658	Plasma	2:29209798	G>A	ALK R1275Q	4600	3.80435	C	0	966	0	4	0	0	0	970	3	4	T	0.412371
22	48.4868	Plasma	2:29209798	G>A	ALK R1275Q	4600	17.3739	C	0	21205	0	1	0	0	0	21206	3	1	T	0.00471565
23	49.1776	Plasma	2:29209798	G>A	ALK R1275Q	4000	6.732	C	1	3583	0	0	0	0	0	3584	3	0	A	0
24	49.7039	Plasma	2:29209798	G>A	ALK R1275Q	4800	4.9875	C	0	4648	0	0	0	0	0	4648	3	0		0
25	49.8355	Plasma	2:29209798	G>A	ALK R1275Q	4500	3.77778	C	0	3908	0	0	0	0	0	3908	3	0		0
26	50.5592	Plasma	2:29209798	G>A	ALK R1275Q	4200	12.1457	C	0	9698	0	1	0	0	0	9699	3	1	T	0.0103103
27	51.25	Plasma	2:29209798	G>A	ALK R1275Q	5000	9.504	C	0	10883	0	1	0	0	0	10884	3	1	T	0.0091878
28	51.9079	Plasma	2:29209798	G>A	ALK R1275Q	4700	7.14298	C	0	3459	0	0	0	0	0	3459	3	0		0
29	52.4342	Plasma	2:29209798	G>A	ALK R1275Q	4500	7.9	C	0	3737	0	0	0	0	0	3737	3	0		0
30	52.7303	Plasma	2:29209798	G>A	ALK R1275Q	4700	4.5	C	0	2904	0	0	0	0	0	2904	3	0		0
31	53.5197	Plasma	2:29209798	G>A	ALK R1275Q	4100	5.2	C	2	1512	0	0	0	0	0	1514	3	0	A	0
Tumor and bone marrow DNA
Tumor DNA 1	At diagnosis	Tumor tissue	2:29209798	G>A	ALK R1275Q	-	-	C	0	5900	0	4196	0	0	0	10096	3	4196	T	41.561
Tumor DNA 2	At refractory disease	Tumor tissue	2:29209798	G>A	ALK R1275Q	-	-	C	0	4456	0	1796	0	0	0	6252	3	1796	T	28.7268
Tumor DNA 3	At relapse, after lorlatinib	Tumor tissue	2:29209798	G>A	ALK R1275Q	-	-	C	0	3509	0	3528	0	0	0	7037	3	3528	T	50.135
Bone marrow right	At relapse, after lorlatinib	Bone marrow	2:29209798	G>A	ALK R1275Q	-	-	C	0	6415	0	3058	0	0	0	9473	3	3058	T	32.2812
Bone marrow left	At relapse, after lorlatinib	Bone marrow	2:29209798	G>A	ALK R1275Q	-	-	C	0	6030	0	4702	0	0	0	10732	3	4702	T	43.8129

## Sheet: Patient 3
Patient 3 was not analyzed with the NB-ALK sequencing panel due to a germline ALK variant.

## Sheet: Patient 4
Timepoint #	Time (months)	Sample type	Nucleotide position	Nucleotide change	Amino acid change	Plasma vol. (uL)	cfDNA conc. (ng/mL)	Reference	A	C	G	T	I	D	N	Coverage	Consensus group size	Mut. allele count	Max non-ref allele	VAF (%)
1	0.82	Plasma	2:29209798	G>A	ALK R1275Q	4000	13.8	C	0	2014	0	234	0	0	0	2248	3	234	T	10.4093
2	1.45	Plasma	2:29209798	G>A	ALK R1275Q	4000	21.45	C	0	2256	0	67	0	0	0	2323	3	67	T	2.8842
3	1.88	Plasma	2:29209798	G>A	ALK R1275Q	4000	19.5375	C	0	4938	0	34	0	0	0	4972	3	34	T	0.683829
4	2.17	Plasma	2:29209798	G>A	ALK R1275Q	3300	99.5455	C	0	3553	0	9	0	0	0	3562	3	9	T	0.252667
5	3.91	Plasma	2:29209798	G>A	ALK R1275Q	4000	20.2125	C	0	2768	0	1	0	0	0	2769	3	1	T	0.0361141
6	4.97	Plasma	2:29209798	G>A	ALK R1275Q	4000	14.475	C	0	914	0	0	0	0	0	914	3	0		0
7	5.79	Plasma	2:29209798	G>A	ALK R1275Q	1500	18.1	C	0	1625	0	0	0	0	0	1625	3	0		0
8	7.5	Plasma	2:29209798	G>A	ALK R1275Q	4000	18.0375	C	0	5245	0	1	0	0	0	5246	3	1	T	0.0190621
9	10.59	Plasma	2:29209798	G>A	ALK R1275Q	4000	11.1	C	0	1922	0	0	0	0	0	1922	3	0		0
10	12.7	Plasma	2:29209798	G>A	ALK R1275Q	4000	13.35	C	0	1910	0	0	0	0	0	1910	3	0		0
11	19.8	Plasma	2:29209798	G>A	ALK R1275Q	3800	5.38816	C	0	2983	0	0	0	0	0	2983	3	0		0
12	23.26	Plasma	2:29209798	G>A	ALK R1275Q	4000	4.70625	C	0	847	0	0	1	0	0	847	3	0	I	0
13	36.38	Plasma	2:29209798	G>A	ALK R1275Q	4000	4.5	C	0	1812	0	0	0	0	0	1812	3	0		0
Tumor and white blood cell (WBC) DNA
Tumor DNA 1	At diagnosis	Tumor tissue	2:29209798	G>A	ALK R1275Q	-	-	C	0	4980	0	4672	0	0	0	9652	3	4672	T	48.4045
Tumor DNA 2	At progression	Tumor tissue	2:29209798	G>A	ALK R1275Q	-	-	C	0	4914	0	4357	0	0	0	9271	3	4357	T	46.996
WBC DNA	During treatment	WBC	2:29209798	G>A	ALK R1275Q	-	-	C	0	9957	0	0	0	0	0	9957	3	0		0

## Sheet: Patient 5
Timepoint #	Time (months)	Sample type	Nucleotide position	Nucleotide change	Amino acid change	Plasma vol. (uL)	cfDNA conc. (ng/mL)	Reference	A	C	G	T	I	D	N	Coverage	Consensus group size	Mut. allele count	Max Non-ref Allele	VAF (%)
1	0	Plasma	2:29220829	C>A	ALK F1174L	2500	60.16	G	0	0	9911	4515	0	0	0	14426	3	4515	T	31.2977
2	1.15132	Plasma	2:29220829	C>A	ALK F1174L	1700	18.1765	G	0	0	6100	12	0	0	0	6112	3	12	T	0.196335
3	2.53289	Plasma	2:29220829	C>A	ALK F1174L	3000	33.55	G	0	0	9475	0	0	0	0	9475	3	0		0
4	3.25658	Plasma	2:29220829	C>A	ALK F1174L	2200	35.3182	G	0	0	15843	5	0	0	0	15848	3	5	T	0.0315497
5	3.91447	Plasma	2:29220829	C>A	ALK F1174L	1800	14.4167	G	0	0	4137	0	0	0	0	4137	3	0		0
6	4.60526	Plasma	2:29220829	C>A	ALK F1174L	1400	43.5	G	0	0	3079	1	0	0	0	3080	3	1	T	0.0324675
7	5.29605	Plasma	2:29220829	C>A	ALK F1174L	2200	16.5682	G	0	0	5941	1	0	0	0	5942	3	1	T	0.0168294
8	5.98684	Plasma	2:29220829	C>A	ALK F1174L	2100	22.5714	G	0	0	7064	1	0	0	0	7065	3	1	T	0.0141543
9	7.36842	Plasma	2:29220829	C>A	ALK F1174L	2000	19.8	G	0	0	2034	0	0	0	0	2034	3	0		0
10	8.09211	Plasma	2:29220829	C>A	ALK F1174L	2000	23.175	G	0	0	6550	1	0	0	0	6551	3	1	T	0.0152161
11	8.75	Plasma	2:29220829	C>A	ALK F1174L	2000	32.325	G	0	0	11859	6	0	0	0	11865	3	6	T	0.0504583
12	9.44079	Plasma	2:29220829	C>A	ALK F1174L	1950	46.9231	G	0	0	2381	5	0	0	0	2386	3	5	T	0.209556
13	10.1316	Plasma	2:29220829	C>A	ALK F1174L	2000	23.775	G	0	0	2776	53	0	0	0	2829	3	53	T	1.87345
14	10.8224	Plasma	2:29220829	C>A	ALK F1174L	2200	18.1364	G	0	0	2502	50	0	0	0	2552	3	50	T	1.95925
15	11.3158	Plasma	2:29220829	C>A	ALK F1174L	2300	17.2174	G	0	0	2450	197	0	0	0	2647	3	197	T	7.44239
16	11.6118	Plasma	2:29220829	C>A	ALK F1174L	3000	64	G	3	0	8054	2490	0	0	0	10547	3	2490	T	23.6086
Tumor and white blood cell (WBC) DNA
Tumor DNA 1	At diagnosis	Tumor tissue	2:29220829	C>A	ALK F1174L	-	-	G	0	0	6841	1286	0	0	0	8127	3	1286	T	15.8238
Tumor DNA 2	At 1st relapse	Tumor tissue	2:29220829	C>A	ALK F1174L	-	-	G	0	0	8070	6562	0	0	0	14632	3	6562	T	44.8469
Tumor DNA 3	At 2nd relapse	Tumor tissue	2:29220829	C>A	ALK F1174L	-	-	G	0	0	5284	1625	0	0	0	6909	3	1625	T	16.0288
WBC DNA	During treatment	WBC	2:29220829	C>A	ALK F1174L	-	-	G	0	0	10138	0	0	0	0	10138	3	0		0

## Sheet: Patient 5 - HRAS sequencing
Timepoint #	Time (months)	Sample type	Nucleotide position	Nucleotide change	Amino acid change	Plasma vol. (uL)	cfDNA conc. (ng/mL)	Reference	A	C	G	T	I	D	N	Coverage	Consensus group size	Mut Allele Count	Max Non-ref Allele	VAF (%)
1	0	Plasma	11:533874	T>A	HRAS Q61L	4000	19.65	T	0	0	0	3387	0	0	0	3387	3	0		0
2	1.38158	Plasma	11:533874	T>A	HRAS Q61L	4000	17.25	T	0	0	0	538	0	0	0	538	3	0		0
3	2.10526	Plasma	11:533874	T>A	HRAS Q61L	4000	16.2	T	0	0	0	530	0	0	0	530	3	0		0
4	2.76316	Plasma	11:533874	T>A	HRAS Q61L	4000	8.4375	T	0	0	0	142	0	0	0	142	3	0		0
5	3.45395	Plasma	11:533874	T>A	HRAS Q61L	4000	8.1	T	0	0	0	38	0	0	0	38	3	0		0
6	4.14474	Plasma	11:533874	T>A	HRAS Q61L	4000	9	T	0	0	0	56	0	0	0	56	3	0		0
7	4.83553	Plasma	11:533874	T>A	HRAS Q61L	4000	7.125	T	0	0	0	36	0	0	0	36	3	0		0
8	6.21711	Plasma	11:533874	T>A	HRAS Q61L	3600	10.375	T	0	0	0	125	0	0	0	125	3	0		0
9	6.94079	Plasma	11:533874	T>A	HRAS Q61L	3200	17.2969	T	0	0	0	173	0	0	0	173	3	0		0
10	7.59868	Plasma	11:533874	T>A	HRAS Q61L	2000	21.9	T	0	0	0	344	0	0	0	344	3	0		0
11	8.28947	Plasma	11:533874	T>A	HRAS Q61L	3800	9.07895	T	1	0	0	113	0	0	0	114	3	1	A	0.877193
12	8.98026	Plasma	11:533874	T>A	HRAS Q61L	3200	19.3125	T	2	0	0	218	0	0	0	220	3	2	A	0.909091
13	9.67105	Plasma	11:533874	T>A	HRAS Q61L	4000	15.2625	T	57	0	0	1095	0	0	0	1152	3	57	A	4.94792
14	10.1645	Plasma	11:533874	T>A	HRAS Q61L	4000	15.825	T	77	0	0	588	0	0	0	665	3	77	A	11.5789
15	10.4605	Plasma	11:533874	T>A	HRAS Q61L	4000	60	T	79	0	0	193	0	0	0	272	3	79	A	29.0441
Tumor and white blood cell (WBC) DNA
Tumor DNA 1	At diagnosis	Tumor tissue	11:533874	T>A	HRAS Q61L	-	-	T	0	0	0	2777	0	0	0	2777	3	0		0
Tumor DNA 2	At 1st relapse	Tumor tissue	11:533874	T>A	HRAS Q61L	-	-	T	0	0	0	157	0	0	0	157	3	0		0
Tumor DNA 3	At 2nd relapse	Tumor tissue	11:533874	T>A	HRAS Q61L	-	-	T	30	0	0	81	0	0	0	111	3	30	A	27.027
WBC DNA	During treatment	WBC	11:533874	T>A	HRAS Q61L	-	-	T	0	0	0	24	0	0	0	24	3	0		0
